# Supplementary material for: Non-invasive in vivo acoustoelectric neuromodulation and its contribution to ultrasound stimulation
Source: Nat Commun. 2026 Jun 17;17:5073. doi: 10.1038/s41467-026-73826-2 (PMC13276402; doi:10.1038/s41467-026-73826-2)
Supplement: Supplementary file 9 — Source Data [file 41467_2026_73826_MOESM9_ESM.xlsx]

## Sheet: Figure_Index
Sheet	Figure panel	Plot/data type	Description	Suggested unit	Status/notes
Fig2e	Fig. 2e	AE amplitude vs difference frequency	Individual repeated phantom measurements at each Δf	µV	complete
Fig2h	Fig. 2h	In vivo AE amplitude vs Δf	Mouse-level measurements at each Δf	µV	complete
Fig3c	Fig. 3c	V_BRAIN comparison	Triplet-level values by AE/P/V/control condition	mV	complete
Fig3d	Fig. 3d	Normalized EMG comparison	Triplet-level normalized EMG/log-normalized values	unitless	complete
Fig3e	Fig. 3e	Order analysis	Counts by condition and triplet order	count	complete
Fig4b	Fig. 4b	V_BRAIN ASD at 1 Hz	Triplet-level 1 Hz spectral amplitudes by condition	µV	complete
Fig4c	Fig. 4c	Normalized EMG ASD at 1 Hz	Triplet-level normalized/log-normalized EMG values	unitless	complete
Fig4d	Fig. 4d	Order analysis	Counts by condition and triplet order	count	complete
Fig4g	Fig. 4g	V_BRAIN 1 Hz vs DC	Paired trial values for 1 Hz and 0 Hz comparison	µV	complete
Fig4i	Fig. 4i	V_EMG 1 Hz vs DC	Paired trial values for 1 Hz and 0 Hz comparison	µV	complete
Fig5b	Fig. 5b	Temperature timecourse	Temperature at each time point for AE/P/V repeats; or plotted mean/s.d. by time	°C	complete
Fig5c	Fig. 5c	Temperature condition comparison	Post-baseline temperature measurements used in ANOVA	°C	complete
Fig5e	Fig. 5e	Carrier amplitude with/without F21	Paired carrier values across Δf conditions/repeats	µV or mV	complete
Fig5f	Fig. 5f	AE Δf spectrum with/without F21	Repeated measurements at each Δf for each condition	µV	complete
Fig5g	Fig. 5g	AE Δf amplitude comparison	Paired repeated values used in paired t-test	µV	complete
Fig6d	Fig. 6d	Carrier amplitude F21/no F21	Paired pulse or trial values	µV	complete
Fig6e	Fig. 6e	V_BRAIN F21/no F21	Pair-normalized values and/or raw amplitudes	µV	complete
Fig6f	Fig. 6f	EMG F21/no F21	Normalized/log-normalized paired EMG values	unitless or µV	complete
Fig6g	Fig. 6g	Order analysis	Counts by condition and order	count	complete
Fig7c	Fig. 7c	Carrier amplitude gap/no gap	Paired pulse values	µV	complete
Fig7d	Fig. 7d	V_BRAIN gap/no gap	Paired pulse values	µV	complete
Fig7e	Fig. 7e	EMG gap/no gap	Normalized/log-normalized paired EMG values	unitless	complete
Fig7f	Fig. 7f	Order analysis	Counts by condition and order	count	complete
Supplementary
S1d	Fig. S1d	Pressure vs RF amplifier output	Relationship between RF amplifier output and pressure at focal maximum.	Mpa	complete
S1e	Fig. S1 e	Pressure x,y,z, lines	Pressure amplitude with respect to distance in each dimension.	Mpa	complete
S1g	Fig. S1 g	AE sum and difference x,y,z lines	sum and difference AE amplitudes in x,y,z dimensions	mV	complete
S1h	Fig. S1 h	V versus AE	sum and difference AE amplitude at focus, versus applied voltage.	mV	complete
S1i	Fig. S1 i	P versus AE	applied pressure versus AE amplitude sum and difference frequency	mV	complete
S2b	Fig. S2b	F21 acoustic characterization	Pressure reduction versus F21 thickness	%	complete
S2c	Fig. S2 c	F21 electrical characterization	Electrical atennuation versus F21 thickness	%	complete
S7d	Fig. S7 d	AE SNR statistics	AE SNR versus RF amplifier and output voltage monitor, compared against measured AE signal.	dB	complete
S8c	Fig. S8 c	F21 comparison at 500kHz	With and without F21 comparison of electrical attenuation at 500khz	µV	complete
S8f	Fig. S8 f	Grounding versus floating transducer	Comparison of 500kHz carrier frequency under two different grounding conditions	V	complete
S10c	Fig. S10 c	Focal map of AE and carrier	XY maps of sum and difference frequency and carrier frequency	µV	complete
S10d	Fig. S10 d	Focal map of AE and carrier w F21	XY maps of sum and difference frequency and carrier frequency	µV	complete

## Sheet: Fig2e
Fig. 2e source data
Measurements of V_AE as a function of difference frequency in the phantom; n = 4 measurements at each frequency.
frequency_Hz	repeat_1_amp	repeat_2_amp	repeat_3_amp	repeat_4_amp	mean_all_4_repeats	sd_all_4_numpy_ddof0	sd_all_4_sample_ddof1
0.5	8.40048	5.64482	3.03439	3.99769	5.26934	2.03452	2.34926
1	4.37611	3.03185	4.16982	4.45867	4.00911	0.573945	0.662735
2	4.26942	1.80486	5.82095	3.61327	3.87712	1.44016	1.66295
4	1.86348	2.74701	3.02512	2.85049	2.62153	0.448801	0.51823
8	2.53522	0.373229	1.5354	2.82904	1.81822	0.962267	1.11113
20	1.64931	2.59614	1.79154	1.30937	1.83659	0.472226	0.545279
40	0.993188	2.43826	1.05432	0.591346	1.26928	0.697951	0.805925

## Sheet: Fig2h
Fig. 2h source data
In vivo acoustoelectric amplitudes as a function of Δf; n = 3 mice at each frequency.
frequency_Hz	repeat_1_plotted_amp	repeat_2_plotted_amp	repeat_3_plotted_amp	mean_plotted_3_repeats	sd_plotted_3_numpy_ddof0	sd_plotted_3_sample_ddof1
0.5	411.934	456.472	610.45	492.952	85.0499	104.164
1	267.188	236.146	480.3	327.878	108.521	132.911
2	192.146	119.175	265	192.107	59.5327	72.9124
4	115.493	102.075	231	149.523	57.8729	70.8795
8	104.325	88.5036	163	118.61	32.0464	39.2487
20	89.7729	65.6138	137	97.4623	29.6461	36.309
40	65.6494	52.2904	91	69.6466	16.0539	19.6619

## Sheet: Fig3c
Fig. 3c source data
V_BRAIN comparison between acoustoelectric, pressure-only, voltage-only and control conditions; n = 28 triplets from 9 mice.
figure_panel	condition	repeat_index	brain_fft_amplitude_plotted_mV	source_file
Fig 3c	ae	0	6.48767	e146t7aedc4.npz
Fig 3c	ae	1	2.71101	e146t7aedc5.npz
Fig 3c	ae	2	0.372948	e147t1aedc1.npz
Fig 3c	ae	3	0.435068	e147t1aedc2.npz
Fig 3c	ae	4	0.171081	e147t1aedc3.npz
Fig 3c	ae	5	0.162902	e147t1aedc4.npz
Fig 3c	ae	6	8.6639	e147t2aedc1.npz			figure_panel	condition	condition_label	n	mean	sd_sample_ddof1	sd_numpy_ddof0	sem	ci95_low	ci95_high	median	q1	q3	min	max
Fig 3c	ae	7	1.92915	e147t2aedc3.npz			Fig 3c	ae	AE	28	1.76417	1.99811	1.9621	0.377607	0.989386	2.53896	1.12957	0.472393	2.09204	0	8.6639
Fig 3c	ae	8	1.0454	e147t4aedc.npz			Fig 3c	c	Control/no stimulation	12	0.0139668	0.0238618	0.0228459	0.0068883	-0.00119423	0.0291278	0.0060488	0.000799691	0.013755	0	0.085176
Fig 3c	ae	9	0.750475	e147t4aedc2.npz			Fig 3c	p	Pressure only	28	0.829903	0.898063	0.88188	0.169718	0.481671	1.17814	0.483938	0.143494	1.22902	0	3.98231
Fig 3c	ae	10	0.482086	e147t4aedc3.npz			Fig 3c	v	Voltage only	28	0.380065	0.518872	0.509522	0.0980575	0.178867	0.581262	0.247669	0.111372	0.325338	0	1.99578
Fig 3c	ae	11	0.443313	e147t4aedc4.npz
Fig 3c	ae	12	2.07871	e147t5aedc1.npz
Fig 3c	ae	13	1.96458	e147t5aedc2.npz
Fig 3c	ae	14	0.0457018	e147t5aedc3.npz
Fig 3c	ae	15	2.13202	e147t6aedc1.npz
Fig 3c	ae	16	2.5875	e147t6aedc2.npz
Fig 3c	ae	17	1.47615	e147t6aedc3.npz
Fig 3c	ae	18	1.82665	e147t6aedc4.npz
Fig 3c	ae	19	0.889169	e147t7aedc1.npz
Fig 3c	ae	20	1.21374	e147t7aedc2.npz
Fig 3c	ae	22	5.01834	e147t8aedc1.npz
Fig 3c	ae	23	1.57233	e147t8aedc2.npz
Fig 3c	ae	24	2.78572	e147t8aedc3.npz
Fig 3c	ae	25	0.941254	e147t9aedc1.npz
Fig 3c	ae	26	0.675781	e147t9aedc2.npz
Fig 3c	ae	27	0.534165	e147t9aedc3.npz
Fig 3c	p	0	3.98231	e146t7aedc4.npz
Fig 3c	p	1	1.64107	e146t7aedc5.npz
Fig 3c	p	2	0.0887508	e147t1aedc1.npz
Fig 3c	p	3	0.140335	e147t1aedc2.npz
Fig 3c	p	4	0.108454	e147t1aedc3.npz
Fig 3c	p	5	0.111638	e147t1aedc4.npz
Fig 3c	p	6	0	e147t2aedc1.npz
Fig 3c	p	7	0.498458	e147t2aedc3.npz
Fig 3c	p	8	0.319775	e147t4aedc.npz
Fig 3c	p	9	0.373951	e147t4aedc2.npz
Fig 3c	p	10	0.144547	e147t4aedc3.npz
Fig 3c	p	11	0.30631	e147t4aedc4.npz
Fig 3c	p	12	1.66978	e147t5aedc1.npz
Fig 3c	p	13	1.16609	e147t5aedc2.npz
Fig 3c	p	14	0.0687642	e147t5aedc3.npz
Fig 3c	p	15	1.8171	e147t6aedc1.npz
Fig 3c	p	16	2.40848	e147t6aedc2.npz
Fig 3c	p	17	0.773875	e147t6aedc3.npz
Fig 3c	p	18	1.22891	e147t6aedc4.npz
Fig 3c	p	19	1.22933	e147t7aedc1.npz
Fig 3c	p	20	1.17765	e147t7aedc2.npz
Fig 3c	p	21	1.45897	e147t7aedc3.npz
Fig 3c	p	22	0.350135	e147t8aedc1.npz
Fig 3c	p	23	0.156629	e147t8aedc2.npz
Fig 3c	p	24	0.0877615	e147t8aedc3.npz
Fig 3c	p	25	0.626166	e147t9aedc1.npz
Fig 3c	p	26	0.832621	e147t9aedc2.npz
Fig 3c	p	27	0.469418	e147t9aedc3.npz
Fig 3c	v	0	0.543627	e146t7aedc4.npz
Fig 3c	v	1	0.23606	e146t7aedc5.npz
Fig 3c	v	2	0.368311	e147t1aedc1.npz
Fig 3c	v	3	0.311013	e147t1aedc2.npz
Fig 3c	v	4	0.303533	e147t1aedc3.npz
Fig 3c	v	5	0.289804	e147t1aedc4.npz
Fig 3c	v	6	0.48966	e147t2aedc1.npz
Fig 3c	v	7	0.425059	e147t2aedc3.npz
Fig 3c	v	8	0.290809	e147t4aedc.npz
Fig 3c	v	9	0.291946	e147t4aedc2.npz
Fig 3c	v	10	0.303369	e147t4aedc3.npz
Fig 3c	v	11	1.99578	e147t4aedc4.npz
Fig 3c	v	12	0.128621	e147t5aedc1.npz
Fig 3c	v	13	0.0386303	e147t5aedc2.npz
Fig 3c	v	14	0.0180681	e147t5aedc3.npz
Fig 3c	v	15	0.259278	e147t6aedc1.npz
Fig 3c	v	16	0.186196	e147t6aedc2.npz
Fig 3c	v	17	0.0783951	e147t6aedc3.npz
Fig 3c	v	18	0.16224	e147t6aedc4.npz
Fig 3c	v	19	0.157263	e147t7aedc1.npz
Fig 3c	v	20	0.122364	e147t7aedc2.npz
Fig 3c	v	21	0.180049	e147t7aedc3.npz
Fig 3c	v	22	1.77366	e147t8aedc1.npz
Fig 3c	v	23	1.58555	e147t8aedc2.npz
Fig 3c	v	24	0	e147t8aedc3.npz
Fig 3c	v	25	0.0217234	e147t9aedc1.npz
Fig 3c	v	26	0.0320479	e147t9aedc2.npz
Fig 3c	v	27	0.0487523	e147t9aedc3.npz
Fig 3c	c	0	0.000805601	p01_e146t5_0.1_ACDC_rep1_stream.npz
Fig 3c	c	1	0.000572296	p02_e146t5_0.1_ACDC_rep3_stream.npz
Fig 3c	c	2	0.0156353	p03_e148t1_0.18_ACDC_rep1_stream.npz
Fig 3c	c	3	0.0272147	p04_e148t1_0.18_ACDC_rep2_stream.npz
Fig 3c	c	4	0	p05_e148t2_0.24_ACDC_rep1_stream.npz
Fig 3c	c	5	0.085176	p06_e148t2_0.24_ACDC_rep2_stream.npz
Fig 3c	c	6	0.00672102	p07_e148t3_0.216_ACDC_rep1_stream.npz
Fig 3c	c	7	0.0106619	p08_e148t3_0.18_ACDC_rep2_stream.npz
Fig 3c	c	8	0.00152818	p09_e148t4_0.18_ACDC_rep1_stream.npz
Fig 3c	c	9	0.00537658	p10_e148t4_0.18_ACDC_rep2_stream.npz
Fig 3c	c	10	0.000781963	p11_e148t5_0.12_ACDC_rep1_stream.npz
Fig 3c	c	11	0.0131282	p12_e148t5_0.12_ACDC_rep3_stream.npz

## Sheet: Fig3d
Fig. 3d source data
Hilbert EMG height normalized across each triplet; statistics performed on log ratios.
figure_panel	condition	repeat_index	emg_fft_amplitude_raw	emg_fraction_plotted	normalisation_total_ae_plus_p_plus_v	source_file
Fig 3d	ae	0	15.7869	0.248969	63.4093	e146t7aedc4.npz
Fig 3d	ae	1	12.7966	0.739932	17.2942	e146t7aedc5.npz
Fig 3d	ae	2	1.04091	0.288813	3.6041	e147t1aedc1.npz
Fig 3d	ae	3	0.651047	0.612782	1.06245	e147t1aedc2.npz
Fig 3d	ae	4	0.227053	0.603766	0.376062	e147t1aedc3.npz
Fig 3d	ae	5	0.111427	0.417306	0.267016	e147t1aedc4.npz
Fig 3d	ae	6	0.0493968	0.461219	0.107101	e147t2aedc1.npz
Fig 3d	ae	7	0.312852	0.727035	0.430313	e147t2aedc3.npz
Fig 3d	ae	8	0.685631	0.490437	1.398	e147t4aedc.npz
Fig 3d	ae	9	0.289849	0.300781	0.963654	e147t4aedc2.npz
Fig 3d	ae	10	0.171109	0.659414	0.259487	e147t4aedc3.npz
Fig 3d	ae	11	0.203234	0.723866	0.280761	e147t4aedc4.npz
Fig 3d	ae	12	3.88503	0.542651	7.15936	e147t5aedc1.npz
Fig 3d	ae	13	5.78974	0.466951	12.399	e147t5aedc2.npz
Fig 3d	ae	14	0.372096	0.655793	0.567398	e147t5aedc3.npz
Fig 3d	ae	15	0.772189	0.701558	1.10068	e147t6aedc1.npz
Fig 3d	ae	16	0.906744	0.471442	1.92334	e147t6aedc2.npz
Fig 3d	ae	17	0.459243	0.352955	1.30114	e147t6aedc3.npz
Fig 3d	ae	18	0.360848	0.435372	0.828828	e147t6aedc4.npz
Fig 3d	ae	19	1.29845	0.609423	2.13062	e147t7aedc1.npz
Fig 3d	ae	20	0.60238	0.301701	1.99662	e147t7aedc2.npz
Fig 3d	ae	21	6.39548	0.632779	10.107	e147t7aedc3.npz
Fig 3d	ae	22	3.8903	0.538153	7.22899	e147t8aedc1.npz
Fig 3d	ae	23	1.29995	0.762413	1.70505	e147t8aedc2.npz
Fig 3d	ae	24	2.27994	0.592286	3.8494	e147t8aedc3.npz
Fig 3d	ae	25	4.89025	0.817102	5.98487	e147t9aedc1.npz
Fig 3d	ae	26	0.508145	0.383659	1.32447	e147t9aedc2.npz
Fig 3d	ae	27	8.83955	0.703395	12.567	e147t9aedc3.npz
Fig 3d	p	0	37.0612	0.584475	63.4093	e146t7aedc4.npz
Fig 3d	p	1	4.4462	0.257092	17.2942	e146t7aedc5.npz
Fig 3d	p	2	0.00344282	0.000955253	3.6041	e147t1aedc1.npz
Fig 3d	p	3	0.00705813	0.00664328	1.06245	e147t1aedc2.npz
Fig 3d	p	4	0.0091109	0.0242272	0.376062	e147t1aedc3.npz
Fig 3d	p	5	0.00941228	0.0352499	0.267016	e147t1aedc4.npz
Fig 3d	p	6	0.0440596	0.411385	0.107101	e147t2aedc1.npz
Fig 3d	p	7	0.0810322	0.18831	0.430313	e147t2aedc3.npz
Fig 3d	p	8	0.627997	0.449211	1.398	e147t4aedc.npz
Fig 3d	p	9	0.573698	0.595337	0.963654	e147t4aedc2.npz
Fig 3d	p	10	0.0732662	0.28235	0.259487	e147t4aedc3.npz
Fig 3d	p	11	0.0177684	0.0632866	0.280761	e147t4aedc4.npz
Fig 3d	p	12	3.26968	0.4567	7.15936	e147t5aedc1.npz
Fig 3d	p	13	6.60324	0.532562	12.399	e147t5aedc2.npz
Fig 3d	p	14	0.114105	0.201102	0.567398	e147t5aedc3.npz
Fig 3d	p	15	0.00523284	0.0047542	1.10068	e147t6aedc1.npz
Fig 3d	p	16	0.0138678	0.00721027	1.92334	e147t6aedc2.npz
Fig 3d	p	17	0.00913672	0.00702211	1.30114	e147t6aedc3.npz
Fig 3d	p	18	0.0102131	0.0123224	0.828828	e147t6aedc4.npz
Fig 3d	p	19	0.814785	0.382417	2.13062	e147t7aedc1.npz
Fig 3d	p	20	1.38641	0.69438	1.99662	e147t7aedc2.npz
Fig 3d	p	21	3.49005	0.345311	10.107	e147t7aedc3.npz
Fig 3d	p	22	3.33168	0.460878	7.22899	e147t8aedc1.npz
Fig 3d	p	23	0.354638	0.207993	1.70505	e147t8aedc2.npz
Fig 3d	p	24	1.52119	0.395177	3.8494	e147t8aedc3.npz
Fig 3d	p	25	0.980242	0.163787	5.98487	e147t9aedc1.npz
Fig 3d	p	26	0.633997	0.47868	1.32447	e147t9aedc2.npz
Fig 3d	p	27	3.52753	0.280698	12.567	e147t9aedc3.npz
Fig 3d	v	0	10.5612	0.166556	63.4093	e146t7aedc4.npz
Fig 3d	v	1	0.0514672	0.00297597	17.2942	e146t7aedc5.npz
Fig 3d	v	2	2.55974	0.710232	3.6041	e147t1aedc1.npz
Fig 3d	v	3	0.40434	0.380575	1.06245	e147t1aedc2.npz
Fig 3d	v	4	0.139897	0.372006	0.376062	e147t1aedc3.npz
Fig 3d	v	5	0.146176	0.547444	0.267016	e147t1aedc4.npz
Fig 3d	v	6	0.0136443	0.127397	0.107101	e147t2aedc1.npz
Fig 3d	v	7	0.0364283	0.0846554	0.430313	e147t2aedc3.npz
Fig 3d	v	8	0.0843721	0.060352	1.398	e147t4aedc.npz
Fig 3d	v	9	0.100106	0.103882	0.963654	e147t4aedc2.npz
Fig 3d	v	10	0.0151114	0.0582358	0.259487	e147t4aedc3.npz
Fig 3d	v	11	0.0597593	0.212847	0.280761	e147t4aedc4.npz
Fig 3d	v	12	0.00465063	0.000649587	7.15936	e147t5aedc1.npz
Fig 3d	v	13	0.00604285	0.000487365	12.399	e147t5aedc2.npz
Fig 3d	v	14	0.0811971	0.143104	0.567398	e147t5aedc3.npz
Fig 3d	v	15	0.323256	0.293688	1.10068	e147t6aedc1.npz
Fig 3d	v	16	1.00273	0.521348	1.92334	e147t6aedc2.npz
Fig 3d	v	17	0.832756	0.640022	1.30114	e147t6aedc3.npz
Fig 3d	v	18	0.457767	0.552306	0.828828	e147t6aedc4.npz
Fig 3d	v	19	0.0173858	0.00815998	2.13062	e147t7aedc1.npz
Fig 3d	v	20	0.00782476	0.00391901	1.99662	e147t7aedc2.npz
Fig 3d	v	21	0.221441	0.0219097	10.107	e147t7aedc3.npz
Fig 3d	v	22	0.00700884	0.000969546	7.22899	e147t8aedc1.npz
Fig 3d	v	23	0.0504586	0.0295937	1.70505	e147t8aedc2.npz
Fig 3d	v	24	0.0482622	0.0125376	3.8494	e147t8aedc3.npz
Fig 3d	v	25	0.114378	0.0191112	5.98487	e147t9aedc1.npz
Fig 3d	v	26	0.182328	0.137661	1.32447	e147t9aedc2.npz
Fig 3d	v	27	0.199901	0.0159069	12.567	e147t9aedc3.npz
Fig 3d	c	0	0.00018127	2.85873e-06	63.4093	p01_e146t5_0.1_ACDC_rep1_stream.npz
Fig 3d	c	1	7.5825e-05	1.04816e-05	17.2942	p02_e146t5_0.1_ACDC_rep3_stream.npz
Fig 3d	c	2	7.06856e-05	5.02957e-05	3.6041	p03_e148t1_0.18_ACDC_rep1_stream.npz
Fig 3d	c	3	6.31125e-06	0.000170616	1.06245	p04_e148t1_0.18_ACDC_rep2_stream.npz
Fig 3d	c	4	0.000170746	0.000482023	0.376062	p05_e148t2_0.24_ACDC_rep1_stream.npz
Fig 3d	c	5	0.000161092	0.000678876	0.267016	p06_e148t2_0.24_ACDC_rep2_stream.npz			figure_panel	condition	condition_label	n	mean	sd_sample_ddof1	sd_numpy_ddof0	sem	ci95_low	ci95_high	median	q1	q3	min	max
Fig 3d	c	6	0.00164585	0.00169252	0.107101	p07_e148t3_0.216_ACDC_rep1_stream.npz			Fig 3d	ae	AE	28	0.544355	0.161752	0.158837	0.0305683	0.481635	0.607076	0.567468	0.430855	0.66995	0.248969	0.817102
Fig 3d	c	7	1.51488e-05	0.000421253	0.430313	p08_e148t3_0.18_ACDC_rep2_stream.npz			Fig 3d	c	Control/no stimulation	28	0.000244211	0.000372709	0.000365993	7.04354e-05	9.96894e-05	0.000388732	8.91648e-05	2.26445e-05	0.000251084	2.85873e-06	0.00169252
Fig 3d	c	8	0.000362045	0.000129664	1.398	p09_e148t4_0.18_ACDC_rep1_stream.npz			Fig 3d	p	Pressure only	28	0.268911	0.215733	0.211846	0.0407697	0.185259	0.352564	0.268895	0.0324942	0.451083	0.000955253	0.69438
Fig 3d	c	9	9.3623e-05	0.000188107	0.963654	p10_e148t4_0.18_ACDC_rep2_stream.npz			Fig 3d	v	Voltage only	28	0.186733	0.222748	0.218735	0.0420955	0.10036	0.273106	0.0942687	0.0150646	0.313268	0.000487365	0.710232
Fig 3d	c	10	0.000169047	0.000698572	0.259487	p11_e148t5_0.12_ACDC_rep1_stream.npz
Fig 3d	c	11	0.000304813	0.000645639	0.280761	p12_e148t5_0.12_ACDC_rep3_stream.npz
Fig 3d	c	12	0	2.53194e-05	7.15936
Fig 3d	c	13	0	1.46197e-05	12.399
Fig 3d	c	14	0	0.000133636	0.567398
Fig 3d	c	15	0	6.42201e-05	1.10068
Fig 3d	c	16	0	3.2814e-06	1.92334
Fig 3d	c	17	0	0.000131228	1.30114
Fig 3d	c	18	0	0.000194361	0.828828
Fig 3d	c	19	0	0.000772475	2.13062
Fig 3d	c	20	0	7.58725e-06	1.99662
Fig 3d	c	21	0	3.58214e-05	10.107
Fig 3d	c	22	0	1.29511e-05	7.22899
Fig 3d	c	23	0	9.91449e-05	1.70505
Fig 3d	c	24	0	7.91846e-05	3.8494
Fig 3d	c	25	0	3.02881e-05	5.98487
Fig 3d	c	26	0	5.72493e-05	1.32447
Fig 3d	c	27	0	5.62471e-06	12.567

## Sheet: Fig3e
Fig. 3e source data
Order analysis showing counts of AE, pressure-only and voltage-only trials by triplet order.
Condition	First	Second	Third
ae	12	10	6
p	7	9	12
v	10	8	10

## Sheet: Fig4b
Fig. 4b source data
V_BRAIN spectrum amplitude at 1 Hz, central 4 s; n = 45 triplets from 9 mice.
figure_panel	condition	condition_label	source_file	repeat_index	brain_fft_at_1hz_mV_plotted
Fig. 4b	ae	AE	e146t8ae1.npz	0	1.36677
Fig. 4b	ae	AE	e146t8ae2.npz	1	1.41631
Fig. 4b	ae	AE	e147t1ae1.npz	2	0.27743
Fig. 4b	ae	AE	e147t1ae2.npz	3	1.02659
Fig. 4b	ae	AE	e147t1ae3.npz	4	0.0976813
Fig. 4b	ae	AE	e147t2ae1.npz	5	8.53791
Fig. 4b	ae	AE	e147t2ae15.npz	6	1.53313
Fig. 4b	ae	AE	e147t2ae16.npz	7	1.05312
Fig. 4b	ae	AE	e147t2ae17.npz	8	0.993375
Fig. 4b	ae	AE	e147t2ae2.npz	9	0.0012
Fig. 4b	ae	AE	e147t2ae3.npz	10	6.66035
Fig. 4b	ae	AE	e147t4ae11.npz	11	0.686244
Fig. 4b	ae	AE	e147t4ae12.npz	12	0.509134
Fig. 4b	ae	AE	e147t4ae13.npz	13	0.387269
Fig. 4b	ae	AE	e147t4ae7.npz	14	0.169511
Fig. 4b	ae	AE	e147t5ae10.npz	15	0.211078
Fig. 4b	ae	AE	e147t5ae4.npz	16	0.621749
Fig. 4b	ae	AE	e147t5ae8.npz	17	0.140214
Fig. 4b	ae	AE	e147t6ae1.npz	18	1.50368
Fig. 4b	ae	AE	e147t6ae10.npz	19	0.816846
Fig. 4b	ae	AE	e147t6ae2.npz	20	0.815868
Fig. 4b	ae	AE	e147t6ae3.npz	21	0.43416
Fig. 4b	ae	AE	e147t6ae4.npz	22	0.18589
Fig. 4b	ae	AE	e147t6ae5.npz	23	0.098158
Fig. 4b	ae	AE	e147t6ae6.npz	24	0.333247
Fig. 4b	ae	AE	e147t6ae9.npz	25	0.784965
Fig. 4b	ae	AE	e147t7ae1.npz	26	1.17976
Fig. 4b	ae	AE	e147t7ae2.npz	27	1.34361
Fig. 4b	ae	AE	e147t7ae3.npz	28	0.733544
Fig. 4b	ae	AE	e147t8ae2.npz	29	0.829338
Fig. 4b	ae	AE	e147t8ae3.npz	30	0.738311
Fig. 4b	ae	AE	e147t8ae4.npz	31	0.474756
Fig. 4b	ae	AE	e147t8ae5.npz	32	0.479533
Fig. 4b	ae	AE	e147t8ae6.npz	33	0.812481
Fig. 4b	ae	AE	e147t8ae7.npz	34	0.630757
Fig. 4b	ae	AE	e147t8ae8.npz	35	0.686211
Fig. 4b	ae	AE	e147t9ae1.npz	36	0.270708
Fig. 4b	ae	AE	e147t9ae10.npz	37	0.171825
Fig. 4b	ae	AE	e147t9ae11.npz	38	0.20019
Fig. 4b	ae	AE	e147t9ae2.npz	39	0.0795756
Fig. 4b	ae	AE	e147t9ae3.npz	40	0.0897154
Fig. 4b	ae	AE	e147t9ae4.npz	41	0.0684577
Fig. 4b	ae	AE	e147t9ae5.npz	42	0.143855
Fig. 4b	ae	AE	e147t9ae6.npz	43	0.0580192
Fig. 4b	ae	AE	e147t9ae9.npz	44	0.301733
Fig. 4b	p	Pressure only	e146t8ae1.npz	0	0.439814
Fig. 4b	p	Pressure only	e146t8ae2.npz	1	0.263051
Fig. 4b	p	Pressure only	e147t1ae1.npz	2	0.0442716
Fig. 4b	p	Pressure only	e147t1ae2.npz	3	1.05667
Fig. 4b	p	Pressure only	e147t1ae3.npz	4	0.0412286
Fig. 4b	p	Pressure only	e147t2ae1.npz	5	6e-07
Fig. 4b	p	Pressure only	e147t2ae15.npz	6	0.00278877
Fig. 4b	p	Pressure only	e147t2ae16.npz	7	0.0107675
Fig. 4b	p	Pressure only	e147t2ae17.npz	8	0.127629
Fig. 4b	p	Pressure only	e147t2ae2.npz	9	0.117324
Fig. 4b	p	Pressure only	e147t2ae3.npz	10	0.191354
Fig. 4b	p	Pressure only	e147t4ae11.npz	11	0.075772
Fig. 4b	p	Pressure only	e147t4ae12.npz	12	0.00993634
Fig. 4b	p	Pressure only	e147t4ae13.npz	13	0.0348213
Fig. 4b	p	Pressure only	e147t4ae7.npz	14	0.0148264
Fig. 4b	p	Pressure only	e147t5ae10.npz	15	0.0202963
Fig. 4b	p	Pressure only	e147t5ae4.npz	16	0.149954
Fig. 4b	p	Pressure only	e147t5ae8.npz	17	0.00274141
Fig. 4b	p	Pressure only	e147t6ae1.npz	18	0.0341798
Fig. 4b	p	Pressure only	e147t6ae10.npz	19	0.930099		figure_panel	condition	condition_label	n	mean
Fig. 4b	p	Pressure only	e147t6ae2.npz	20	0.678732		Fig. 4b	ae	AE	45	0.887846
Fig. 4b	p	Pressure only	e147t6ae3.npz	21	0.312152		Fig. 4b	p	Pressure only	45	0.155933
Fig. 4b	p	Pressure only	e147t6ae4.npz	22	0.297899		Fig. 4b	v	Voltage only	45	0.201022
Fig. 4b	p	Pressure only	e147t6ae5.npz	23	0.183181		Fig. 4b	c	No-stimulation control	12	0.00951299
Fig. 4b	p	Pressure only	e147t6ae6.npz	24	0.284071
Fig. 4b	p	Pressure only	e147t6ae9.npz	25	0.852469
Fig. 4b	p	Pressure only	e147t7ae1.npz	26	0.0644853
Fig. 4b	p	Pressure only	e147t7ae2.npz	27	0.0581606
Fig. 4b	p	Pressure only	e147t7ae3.npz	28	0.137495
Fig. 4b	p	Pressure only	e147t8ae2.npz	29	0.131543
Fig. 4b	p	Pressure only	e147t8ae3.npz	30	0.119764
Fig. 4b	p	Pressure only	e147t8ae4.npz	31	0.024624
Fig. 4b	p	Pressure only	e147t8ae5.npz	32	0.0255963
Fig. 4b	p	Pressure only	e147t8ae6.npz	33	0.0095157
Fig. 4b	p	Pressure only	e147t8ae7.npz	34	0.0124868
Fig. 4b	p	Pressure only	e147t8ae8.npz	35	0.0262636
Fig. 4b	p	Pressure only	e147t9ae1.npz	36	0.034106
Fig. 4b	p	Pressure only	e147t9ae10.npz	37	0.0154079
Fig. 4b	p	Pressure only	e147t9ae11.npz	38	0.034874
Fig. 4b	p	Pressure only	e147t9ae2.npz	39	0.0259372
Fig. 4b	p	Pressure only	e147t9ae3.npz	40	0.0136068
Fig. 4b	p	Pressure only	e147t9ae4.npz	41	0.017921
Fig. 4b	p	Pressure only	e147t9ae5.npz	42	0.00693408
Fig. 4b	p	Pressure only	e147t9ae6.npz	43	0.021308
Fig. 4b	p	Pressure only	e147t9ae9.npz	44	0.0609254
Fig. 4b	v	Voltage only	e146t8ae1.npz	0	0.152098
Fig. 4b	v	Voltage only	e146t8ae2.npz	1	1.03795
Fig. 4b	v	Voltage only	e147t1ae1.npz	2	0.0218902
Fig. 4b	v	Voltage only	e147t1ae2.npz	3	0.0286087
Fig. 4b	v	Voltage only	e147t1ae3.npz	4	0.0460776
Fig. 4b	v	Voltage only	e147t2ae1.npz	5	0.0791344
Fig. 4b	v	Voltage only	e147t2ae15.npz	6	1.00294
Fig. 4b	v	Voltage only	e147t2ae16.npz	7	1.05018
Fig. 4b	v	Voltage only	e147t2ae17.npz	8	0.00658229
Fig. 4b	v	Voltage only	e147t2ae2.npz	9	4.35e-05
Fig. 4b	v	Voltage only	e147t2ae3.npz	10	4.26411
Fig. 4b	v	Voltage only	e147t4ae11.npz	11	0.0279403
Fig. 4b	v	Voltage only	e147t4ae12.npz	12	0.0275939
Fig. 4b	v	Voltage only	e147t4ae13.npz	13	0.0242839
Fig. 4b	v	Voltage only	e147t4ae7.npz	14	0.0320322
Fig. 4b	v	Voltage only	e147t5ae10.npz	15	0.0073754
Fig. 4b	v	Voltage only	e147t5ae4.npz	16	0.00849575
Fig. 4b	v	Voltage only	e147t5ae8.npz	17	0.00533779
Fig. 4b	v	Voltage only	e147t6ae1.npz	18	0.0287055
Fig. 4b	v	Voltage only	e147t6ae10.npz	19	0.0488137
Fig. 4b	v	Voltage only	e147t6ae2.npz	20	0.00341325
Fig. 4b	v	Voltage only	e147t6ae3.npz	21	0.0167895
Fig. 4b	v	Voltage only	e147t6ae4.npz	22	0.0289583
Fig. 4b	v	Voltage only	e147t6ae5.npz	23	0.0268324
Fig. 4b	v	Voltage only	e147t6ae6.npz	24	0.00841403
Fig. 4b	v	Voltage only	e147t6ae9.npz	25	0.0661895
Fig. 4b	v	Voltage only	e147t7ae1.npz	26	0.0154206
Fig. 4b	v	Voltage only	e147t7ae2.npz	27	0.0133399
Fig. 4b	v	Voltage only	e147t7ae3.npz	28	0.0067883
Fig. 4b	v	Voltage only	e147t8ae2.npz	29	0.0809816
Fig. 4b	v	Voltage only	e147t8ae3.npz	30	0.1163
Fig. 4b	v	Voltage only	e147t8ae4.npz	31	0.0866177
Fig. 4b	v	Voltage only	e147t8ae5.npz	32	0.0834144
Fig. 4b	v	Voltage only	e147t8ae6.npz	33	0.214111
Fig. 4b	v	Voltage only	e147t8ae7.npz	34	0.130652
Fig. 4b	v	Voltage only	e147t8ae8.npz	35	0.143757
Fig. 4b	v	Voltage only	e147t9ae1.npz	36	0.00977861
Fig. 4b	v	Voltage only	e147t9ae10.npz	37	0.0104283
Fig. 4b	v	Voltage only	e147t9ae11.npz	38	0.00458449
Fig. 4b	v	Voltage only	e147t9ae2.npz	39	0.00469716
Fig. 4b	v	Voltage only	e147t9ae3.npz	40	0.00965586
Fig. 4b	v	Voltage only	e147t9ae4.npz	41	0.017259
Fig. 4b	v	Voltage only	e147t9ae5.npz	42	0.0157502
Fig. 4b	v	Voltage only	e147t9ae6.npz	43	0.0166802
Fig. 4b	v	Voltage only	e147t9ae9.npz	44	0.0150226
Fig. 4b	c	No-stimulation control	p01_e146t5_0.1_ACDC_rep1_stream.npz	0	0.00100993
Fig. 4b	c	No-stimulation control	p02_e146t5_0.1_ACDC_rep3_stream.npz	1	0.000529741
Fig. 4b	c	No-stimulation control	p03_e148t1_0.18_ACDC_rep1_stream.npz	2	0.00216175
Fig. 4b	c	No-stimulation control	p04_e148t1_0.18_ACDC_rep2_stream.npz	3	0.0045189
Fig. 4b	c	No-stimulation control	p05_e148t2_0.24_ACDC_rep1_stream.npz	4	0
Fig. 4b	c	No-stimulation control	p06_e148t2_0.24_ACDC_rep2_stream.npz	5	0.0449196
Fig. 4b	c	No-stimulation control	p07_e148t3_0.216_ACDC_rep1_stream.npz	6	0.010996
Fig. 4b	c	No-stimulation control	p08_e148t3_0.18_ACDC_rep2_stream.npz	7	0.0100012
Fig. 4b	c	No-stimulation control	p09_e148t4_0.18_ACDC_rep1_stream.npz	8	0.00399483
Fig. 4b	c	No-stimulation control	p10_e148t4_0.18_ACDC_rep2_stream.npz	9	0.00417563
Fig. 4b	c	No-stimulation control	p11_e148t5_0.12_ACDC_rep1_stream.npz	10	0.010233
Fig. 4b	c	No-stimulation control	p12_e148t5_0.12_ACDC_rep3_stream.npz	11	0.0216154

## Sheet: Fig4c
Fig. 4c source data
V_EMG spectrum amplitude at 1 Hz, compared using log ratio of each triplet; n = 44 triplets from 9 mice.
figure_panel	condition	condition_label	source_file	repeat_index	emg_fft_at_1hz_raw	normalisation_total_ae_plus_p_plus_v	emg_fft_at_1hz_normalised_plotted	control_source_file_used	control_repeat_index_used
Fig. 4c	ae	AE	e146t8ae1.npz	0	18.8416	28.2962	0.665869
Fig. 4c	p	Pressure only	e146t8ae1.npz	0	0.0739626	28.2962	0.00261387
Fig. 4c	v	Voltage only	e146t8ae1.npz	0	9.38069	28.2962	0.331517
Fig. 4c	c	No-stimulation control	e146t8ae1.npz	0	0.000181152	28.2962	6.402e-06	p01_e146t5_0.1_ACDC_rep1_stream.npz	0
Fig. 4c	ae	AE	e146t8ae2.npz	1	50.9675	107.641	0.473494
Fig. 4c	p	Pressure only	e146t8ae2.npz	1	54.0327	107.641	0.501971
Fig. 4c	v	Voltage only	e146t8ae2.npz	1	2.64094	107.641	0.0245347
Fig. 4c	c	No-stimulation control	e146t8ae2.npz	1	0.000181152	107.641	1.68293e-06	p01_e146t5_0.1_ACDC_rep1_stream.npz	0
Fig. 4c	ae	AE	e147t1ae1.npz	2	2.87385	4.9394	0.581821
Fig. 4c	p	Pressure only	e147t1ae1.npz	2	2.01368	4.9394	0.407677
Fig. 4c	v	Voltage only	e147t1ae1.npz	2	0.0518747	4.9394	0.0105022
Fig. 4c	c	No-stimulation control	e147t1ae1.npz	2	0.000181152	4.9394	3.6675e-05	p01_e146t5_0.1_ACDC_rep1_stream.npz	0
Fig. 4c	ae	AE	e147t1ae2.npz	3	35.6603	73.2089	0.487103
Fig. 4c	p	Pressure only	e147t1ae2.npz	3	37.4828	73.2089	0.511998
Fig. 4c	v	Voltage only	e147t1ae2.npz	3	0.0657747	73.2089	0.000898452
Fig. 4c	c	No-stimulation control	e147t1ae2.npz	3	0.000181152	73.2089	2.47446e-06	p01_e146t5_0.1_ACDC_rep1_stream.npz	0
Fig. 4c	ae	AE	e147t1ae3.npz	4	0.985271	2.06217	0.477784
Fig. 4c	p	Pressure only	e147t1ae3.npz	4	0.0341862	2.06217	0.0165778
Fig. 4c	v	Voltage only	e147t1ae3.npz	4	1.04271	2.06217	0.505638
Fig. 4c	c	No-stimulation control	e147t1ae3.npz	4	0.000181152	2.06217	8.78457e-05	p01_e146t5_0.1_ACDC_rep1_stream.npz	0
Fig. 4c	ae	AE	e147t2ae1.npz	5	22.6009	50.5851	0.44679
Fig. 4c	p	Pressure only	e147t2ae1.npz	5	27.9396	50.5851	0.552328
Fig. 4c	v	Voltage only	e147t2ae1.npz	5	0.0446347	50.5851	0.000882369
Fig. 4c	c	No-stimulation control	e147t2ae1.npz	5	0.000181152	50.5851	3.58114e-06	p01_e146t5_0.1_ACDC_rep1_stream.npz	0
Fig. 4c	ae	AE	e147t2ae15.npz	6	9.9495	17.8387	0.55775
Fig. 4c	p	Pressure only	e147t2ae15.npz	6	0.0464592	17.8387	0.00260441
Fig. 4c	v	Voltage only	e147t2ae15.npz	6	7.84269	17.8387	0.439646
Fig. 4c	c	No-stimulation control	e147t2ae15.npz	6	0.000181152	17.8387	1.0155e-05	p01_e146t5_0.1_ACDC_rep1_stream.npz	0
Fig. 4c	ae	AE	e147t2ae16.npz	7	10.5158	19.3178	0.544357
Fig. 4c	p	Pressure only	e147t2ae16.npz	7	0.01321	19.3178	0.000683822
Fig. 4c	v	Voltage only	e147t2ae16.npz	7	8.78882	19.3178	0.454959
Fig. 4c	c	No-stimulation control	e147t2ae16.npz	7	0.000181152	19.3178	9.37746e-06	p01_e146t5_0.1_ACDC_rep1_stream.npz	0
Fig. 4c	ae	AE	e147t2ae17.npz	8	1.47036	3.03018	0.485238
Fig. 4c	p	Pressure only	e147t2ae17.npz	8	1.5007	3.03018	0.495249
Fig. 4c	v	Voltage only	e147t2ae17.npz	8	0.0591283	3.03018	0.0195131
Fig. 4c	c	No-stimulation control	e147t2ae17.npz	8	0.000181152	3.03018	5.97827e-05	p01_e146t5_0.1_ACDC_rep1_stream.npz	0
Fig. 4c	ae	AE	e147t2ae2.npz	9	34.5544	66.3558	0.520745
Fig. 4c	p	Pressure only	e147t2ae2.npz	9	0.0293307	66.3558	0.000442021
Fig. 4c	v	Voltage only	e147t2ae2.npz	9	31.772	66.3558	0.478813
Fig. 4c	c	No-stimulation control	e147t2ae2.npz	9	0.000181152	66.3558	2.73002e-06	p01_e146t5_0.1_ACDC_rep1_stream.npz	0
Fig. 4c	ae	AE	e147t2ae3.npz	10	44.8738	74.9122	0.599018
Fig. 4c	p	Pressure only	e147t2ae3.npz	10	0.0463648	74.9122	0.000618921
Fig. 4c	v	Voltage only	e147t2ae3.npz	10	29.9921	74.9122	0.400363
Fig. 4c	c	No-stimulation control	e147t2ae3.npz	10	0.000181152	74.9122	2.4182e-06	p01_e146t5_0.1_ACDC_rep1_stream.npz	0
Fig. 4c	ae	AE	e147t4ae11.npz	11	0.697189	2.66059	0.262043
Fig. 4c	p	Pressure only	e147t4ae11.npz	11	1.57224	2.66059	0.590935
Fig. 4c	v	Voltage only	e147t4ae11.npz	11	0.391164	2.66059	0.147022
Fig. 4c	c	No-stimulation control	e147t4ae11.npz	11	0.000181152	2.66059	6.80873e-05	p01_e146t5_0.1_ACDC_rep1_stream.npz	0
Fig. 4c	ae	AE	e147t4ae12.npz	12	0.716671	1.12987	0.634295
Fig. 4c	p	Pressure only	e147t4ae12.npz	12	0.224307	1.12987	0.198524
Fig. 4c	v	Voltage only	e147t4ae12.npz	12	0.188893	1.12987	0.167181
Fig. 4c	c	No-stimulation control	e147t4ae12.npz	12	0.000181152	1.12987	0.00016033	p01_e146t5_0.1_ACDC_rep1_stream.npz	0
Fig. 4c	ae	AE	e147t4ae13.npz	13	0.220331	1.8936	0.116356
Fig. 4c	p	Pressure only	e147t4ae13.npz	13	1.61282	1.8936	0.851721
Fig. 4c	v	Voltage only	e147t4ae13.npz	13	0.0604492	1.8936	0.031923
Fig. 4c	c	No-stimulation control	e147t4ae13.npz	13	0.000181152	1.8936	9.56658e-05	p01_e146t5_0.1_ACDC_rep1_stream.npz	0
Fig. 4c	ae	AE	e147t4ae7.npz	14	0.122621	0.202377	0.605903
Fig. 4c	p	Pressure only	e147t4ae7.npz	14	0.0634613	0.202377	0.31358
Fig. 4c	v	Voltage only	e147t4ae7.npz	14	0.0162948	0.202377	0.0805171
Fig. 4c	c	No-stimulation control	e147t4ae7.npz	14	7.58447e-05	0.202377	0.000374769	p02_e146t5_0.1_ACDC_rep3_stream.npz	1
Fig. 4c	ae	AE	e147t5ae10.npz	15	4.63317	13.9112	0.333054
Fig. 4c	p	Pressure only	e147t5ae10.npz	15	9.20302	13.9112	0.661557
Fig. 4c	v	Voltage only	e147t5ae10.npz	15	0.0749693	13.9112	0.00538915
Fig. 4c	c	No-stimulation control	e147t5ae10.npz	15	7.04889e-05	13.9112	5.06707e-06	p03_e148t1_0.18_ACDC_rep1_stream.npz	2
Fig. 4c	ae	AE	e147t5ae4.npz	16	1.42455	2.65841	0.535867
Fig. 4c	p	Pressure only	e147t5ae4.npz	16	0.0740091	2.65841	0.0278396
Fig. 4c	v	Voltage only	e147t5ae4.npz	16	1.15985	2.65841	0.436294
Fig. 4c	c	No-stimulation control	e147t5ae4.npz	16	6.50004e-06	2.65841	2.44509e-06	p04_e148t1_0.18_ACDC_rep2_stream.npz	3
Fig. 4c	ae	AE	e147t5ae8.npz	17	1.46633	1.56864	0.934782
Fig. 4c	p	Pressure only	e147t5ae8.npz	17	0.0680119	1.56864	0.0433573
Fig. 4c	v	Voltage only	e147t5ae8.npz	17	0.0342912	1.56864	0.0218605
Fig. 4c	c	No-stimulation control	e147t5ae8.npz	17	0.000170673	1.56864	0.000108804	p05_e148t2_0.24_ACDC_rep1_stream.npz	4
Fig. 4c	ae	AE	e147t6ae1.npz	18	15.8337	24.333	0.65071
Fig. 4c	p	Pressure only	e147t6ae1.npz	18	0.0418288	24.333	0.00171902
Fig. 4c	v	Voltage only	e147t6ae1.npz	18	8.45744	24.333	0.347571
Fig. 4c	c	No-stimulation control	e147t6ae1.npz	18	0.000161118	24.333	6.62139e-06	p06_e148t2_0.24_ACDC_rep2_stream.npz	5
Fig. 4c	ae	AE	e147t6ae10.npz	19	1.73078	4.62653	0.3741
Fig. 4c	p	Pressure only	e147t6ae10.npz	19	2.59812	4.62653	0.561569
Fig. 4c	v	Voltage only	e147t6ae10.npz	19	0.297629	4.62653	0.064331
Fig. 4c	c	No-stimulation control	e147t6ae10.npz	19	0.00164553	4.62653	0.000355673	p07_e148t3_0.216_ACDC_rep1_stream.npz	6
Fig. 4c	ae	AE	e147t6ae2.npz	20	2.39332	2.45951	0.973088
Fig. 4c	p	Pressure only	e147t6ae2.npz	20	0.0561732	2.45951	0.0228392
Fig. 4c	v	Voltage only	e147t6ae2.npz	20	0.0100159	2.45951	0.00407232
Fig. 4c	c	No-stimulation control	e147t6ae2.npz	20	1.52408e-05	2.45951	6.19671e-06	p08_e148t3_0.18_ACDC_rep2_stream.npz	7
Fig. 4c	ae	AE	e147t6ae3.npz	21	0.645054	0.718955	0.897211
Fig. 4c	p	Pressure only	e147t6ae3.npz	21	0.0593732	0.718955	0.0825826
Fig. 4c	v	Voltage only	e147t6ae3.npz	21	0.0145278	0.718955	0.0202068
Fig. 4c	c	No-stimulation control	e147t6ae3.npz	21	0.000361873	0.718955	0.000503332	p09_e148t4_0.18_ACDC_rep1_stream.npz	8
Fig. 4c	ae	AE	e147t6ae4.npz	22	0.383693	0.577326	0.664602
Fig. 4c	p	Pressure only	e147t6ae4.npz	22	0.0989714	0.577326	0.171431
Fig. 4c	v	Voltage only	e147t6ae4.npz	22	0.0946625	0.577326	0.163967
Fig. 4c	c	No-stimulation control	e147t6ae4.npz	22	9.37818e-05	0.577326	0.000162441	p10_e148t4_0.18_ACDC_rep2_stream.npz	9
Fig. 4c	ae	AE	e147t6ae5.npz	23	0.67697	0.809671	0.836106
Fig. 4c	p	Pressure only	e147t6ae5.npz	23	0.0194827	0.809671	0.0240625
Fig. 4c	v	Voltage only	e147t6ae5.npz	23	0.113218	0.809671	0.139832
Fig. 4c	c	No-stimulation control	e147t6ae5.npz	23	0.000168915	0.809671	0.000208622	p11_e148t5_0.12_ACDC_rep1_stream.npz	10
Fig. 4c	ae	AE	e147t6ae6.npz	24	0.351475	0.853597	0.411758
Fig. 4c	p	Pressure only	e147t6ae6.npz	24	0.0512565	0.853597	0.0600477
Fig. 4c	v	Voltage only	e147t6ae6.npz	24	0.450865	0.853597	0.528195
Fig. 4c	c	No-stimulation control	e147t6ae6.npz	24	0.000304744	0.853597	0.000357012	p12_e148t5_0.12_ACDC_rep3_stream.npz	11
Fig. 4c	ae	AE	e147t6ae9.npz	25	6.05991	10.3773	0.583956
Fig. 4c	p	Pressure only	e147t6ae9.npz	25	4.05011	10.3773	0.390284
Fig. 4c	v	Voltage only	e147t6ae9.npz	25	0.267319	10.3773	0.0257599
Fig. 4c	c	No-stimulation control	e147t6ae9.npz	25	0.000181152	10.3773	1.74565e-05	p01_e146t5_0.1_ACDC_rep1_stream.npz	0
Fig. 4c	ae	AE	e147t7ae1.npz	26	3.24986	5.01342	0.648233
Fig. 4c	p	Pressure only	e147t7ae1.npz	26	1.20254	5.01342	0.239865
Fig. 4c	v	Voltage only	e147t7ae1.npz	26	0.561012	5.01342	0.111902
Fig. 4c	c	No-stimulation control	e147t7ae1.npz	26	7.58447e-05	5.01342	1.51283e-05	p02_e146t5_0.1_ACDC_rep3_stream.npz	1
Fig. 4c	ae	AE	e147t7ae2.npz	27	1.18409	1.78958	0.661659
Fig. 4c	p	Pressure only	e147t7ae2.npz	27	0.577052	1.78958	0.322451
Fig. 4c	v	Voltage only	e147t7ae2.npz	27	0.0284376	1.78958	0.0158907
Fig. 4c	c	No-stimulation control	e147t7ae2.npz	27	7.04889e-05	1.78958	3.93885e-05	p03_e148t1_0.18_ACDC_rep1_stream.npz	2
Fig. 4c	ae	AE	e147t7ae3.npz	28	0.525111	1.59394	0.329442
Fig. 4c	p	Pressure only	e147t7ae3.npz	28	1.00408	1.59394	0.629933
Fig. 4c	v	Voltage only	e147t7ae3.npz	28	0.0647545	1.59394	0.0406254
Fig. 4c	c	No-stimulation control	e147t7ae3.npz	28	6.50004e-06	1.59394	4.07797e-06	p04_e148t1_0.18_ACDC_rep2_stream.npz	3
Fig. 4c	ae	AE	e147t8ae2.npz	29	0.0776073	5.29468	0.0146576
Fig. 4c	p	Pressure only	e147t8ae2.npz	29	5.17163	5.29468	0.97676
Fig. 4c	v	Voltage only	e147t8ae2.npz	29	0.0454386	5.29468	0.00858194
Fig. 4c	c	No-stimulation control	e147t8ae2.npz	29	0.000170673	5.29468	3.22349e-05	p05_e148t2_0.24_ACDC_rep1_stream.npz	4
Fig. 4c	ae	AE	e147t8ae3.npz	30	9.1415	13.8754	0.658826
Fig. 4c	p	Pressure only	e147t8ae3.npz	30	4.69589	13.8754	0.338432
Fig. 4c	v	Voltage only	e147t8ae3.npz	30	0.0380506	13.8754	0.0027423
Fig. 4c	c	No-stimulation control	e147t8ae3.npz	30	0.000161118	13.8754	1.16117e-05	p06_e148t2_0.24_ACDC_rep2_stream.npz	5
Fig. 4c	ae	AE	e147t8ae4.npz	31	4.1174	6.98707	0.589288
Fig. 4c	p	Pressure only	e147t8ae4.npz	31	2.8057	6.98707	0.401556
Fig. 4c	v	Voltage only	e147t8ae4.npz	31	0.0639744	6.98707	0.00915611
Fig. 4c	c	No-stimulation control	e147t8ae4.npz	31	0.00164553	6.98707	0.000235511	p07_e148t3_0.216_ACDC_rep1_stream.npz	6
Fig. 4c	ae	AE	e147t8ae5.npz	32	2.29255	7.96026	0.288
Fig. 4c	p	Pressure only	e147t8ae5.npz	32	5.58181	7.96026	0.70121
Fig. 4c	v	Voltage only	e147t8ae5.npz	32	0.0858937	7.96026	0.0107903
Fig. 4c	c	No-stimulation control	e147t8ae5.npz	32	1.52408e-05	7.96026	1.91462e-06	p08_e148t3_0.18_ACDC_rep2_stream.npz	7
Fig. 4c	ae	AE	e147t8ae6.npz	33	4.82445	8.35719	0.577282
Fig. 4c	p	Pressure only	e147t8ae6.npz	33	3.4946	8.35719	0.418155
Fig. 4c	v	Voltage only	e147t8ae6.npz	33	0.0381374	8.35719	0.00456342
Fig. 4c	c	No-stimulation control	e147t8ae6.npz	33	0.000361873	8.35719	4.33008e-05	p09_e148t4_0.18_ACDC_rep1_stream.npz	8
Fig. 4c	ae	AE	e147t8ae7.npz	34	3.01264	5.37225	0.560778
Fig. 4c	p	Pressure only	e147t8ae7.npz	34	2.28819	5.37225	0.425928
Fig. 4c	v	Voltage only	e147t8ae7.npz	34	0.0714215	5.37225	0.0132945
Fig. 4c	c	No-stimulation control	e147t8ae7.npz	34	9.37818e-05	5.37225	1.74567e-05	p10_e148t4_0.18_ACDC_rep2_stream.npz	9
Fig. 4c	ae	AE	e147t8ae8.npz	35	8.65205	15.2107	0.568812
Fig. 4c	p	Pressure only	e147t8ae8.npz	35	6.49818	15.2107	0.42721
Fig. 4c	v	Voltage only	e147t8ae8.npz	35	0.0605168	15.2107	0.00397856
Fig. 4c	c	No-stimulation control	e147t8ae8.npz	35	0.000168915	15.2107	1.1105e-05	p11_e148t5_0.12_ACDC_rep1_stream.npz	10
Fig. 4c	ae	AE	e147t9ae1.npz	36	4.69873	38.1883	0.123041
Fig. 4c	p	Pressure only	e147t9ae1.npz	36	0.00775459	38.1883	0.000203062
Fig. 4c	v	Voltage only	e147t9ae1.npz	36	33.4818	38.1883	0.876756
Fig. 4c	c	No-stimulation control	e147t9ae1.npz	36	0.000304744	38.1883	7.98004e-06	p12_e148t5_0.12_ACDC_rep3_stream.npz	11
Fig. 4c	ae	AE	e147t9ae10.npz	37	1.38245	2.15067	0.642801
Fig. 4c	p	Pressure only	e147t9ae10.npz	37	0.688491	2.15067	0.320128
Fig. 4c	v	Voltage only	e147t9ae10.npz	37	0.0797274	2.15067	0.0370709
Fig. 4c	c	No-stimulation control	e147t9ae10.npz	37	0.000181152	2.15067	8.42306e-05	p01_e146t5_0.1_ACDC_rep1_stream.npz	0
Fig. 4c	ae	AE	e147t9ae11.npz	38	2.27628	5.2637	0.432449
Fig. 4c	p	Pressure only	e147t9ae11.npz	38	2.90729	5.2637	0.552328
Fig. 4c	v	Voltage only	e147t9ae11.npz	38	0.0801294	5.2637	0.015223
Fig. 4c	c	No-stimulation control	e147t9ae11.npz	38	7.58447e-05	5.2637	1.4409e-05	p02_e146t5_0.1_ACDC_rep3_stream.npz	1
Fig. 4c	ae	AE	e147t9ae2.npz	39	17.3521	27.4459	0.632229
Fig. 4c	p	Pressure only	e147t9ae2.npz	39	0.0350934	27.4459	0.00127864
Fig. 4c	v	Voltage only	e147t9ae2.npz	39	10.0587	27.4459	0.366492
Fig. 4c	c	No-stimulation control	e147t9ae2.npz	39	7.04889e-05	27.4459	2.56829e-06	p03_e148t1_0.18_ACDC_rep1_stream.npz	2
Fig. 4c	ae	AE	e147t9ae3.npz	40	2.85355	10.4507	0.273048
Fig. 4c	p	Pressure only	e147t9ae3.npz	40	0.0520156	10.4507	0.00497721
Fig. 4c	v	Voltage only	e147t9ae3.npz	40	7.54518	10.4507	0.721975
Fig. 4c	c	No-stimulation control	e147t9ae3.npz	40	6.50004e-06	10.4507	6.21969e-07	p04_e148t1_0.18_ACDC_rep2_stream.npz	3
Fig. 4c	ae	AE	e147t9ae4.npz	41	3.70024	5.64987	0.654926
Fig. 4c	p	Pressure only	e147t9ae4.npz	41	0.0755116	5.64987	0.0133652
Fig. 4c	v	Voltage only	e147t9ae4.npz	41	1.87411	5.64987	0.331709
Fig. 4c	c	No-stimulation control	e147t9ae4.npz	41	0.000170673	5.64987	3.02084e-05	p05_e148t2_0.24_ACDC_rep1_stream.npz	4
Fig. 4c	ae	AE	e147t9ae5.npz	42	3.86292	5.92465	0.652009
Fig. 4c	p	Pressure only	e147t9ae5.npz	42	0.025961	5.92465	0.00438186
Fig. 4c	v	Voltage only	e147t9ae5.npz	42	2.03576	5.92465	0.343609
Fig. 4c	c	No-stimulation control	e147t9ae5.npz	42	0.000161118	5.92465	2.71945e-05	p06_e148t2_0.24_ACDC_rep2_stream.npz	5
Fig. 4c	ae	AE	e147t9ae6.npz	43	0.396732	1.31493	0.301713
Fig. 4c	p	Pressure only	e147t9ae6.npz	43	0.045314	1.31493	0.0344611
Fig. 4c	v	Voltage only	e147t9ae6.npz	43	0.872886	1.31493	0.663826
Fig. 4c	c	No-stimulation control	e147t9ae6.npz	43	0.00164553	1.31493	0.00125142	p07_e148t3_0.216_ACDC_rep1_stream.npz	6
Fig. 4c	ae	AE	e147t9ae9.npz	44	0.663881	3.32265	0.199804
Fig. 4c	p	Pressure only	e147t9ae9.npz	44	2.47488	3.32265	0.74485
Fig. 4c	v	Voltage only	e147t9ae9.npz	44	0.183893	3.32265	0.0553452
Fig. 4c	c	No-stimulation control	e147t9ae9.npz	44	1.52408e-05	3.32265	4.58695e-06	p08_e148t3_0.18_ACDC_rep2_stream.npz	7
figure_panel	condition	condition_label	n	mean	sem	value_column
Fig. 4c	ae	AE	45	0.521395	0.0307954	emg_fft_at_1hz_normalised_plotted
Fig. 4c	p	Pressure only	45	0.290051	0.0413705	emg_fft_at_1hz_normalised_plotted
Fig. 4c	v	Voltage only	45	0.188554	0.0345873	emg_fft_at_1hz_normalised_plotted
Fig. 4c	c	No-stimulation control	45	9.9791e-05	3.15431e-05	emg_fft_at_1hz_normalised_plotted

## Sheet: Fig4d
Fig. 4d source data
order analysis
plotted_category_order	First	Second	Third
ae	20	19	20
p	17	21	20
v	23	19	20

## Sheet: Fig4g
Fig. 4g source data
Paired V_BRAIN comparison between Δf = 1 Hz and 0 Hz; n = 22 paired trials.
figure_panel	condition	sample_index	brain_fft_amplitude
Fig. 4g	1 Hz AE	1	277.43
Fig. 4g	1 Hz AE	2	993.375
Fig. 4g	1 Hz AE	3	686.244
Fig. 4g	1 Hz AE	4	509.134
Fig. 4g	1 Hz AE	5	387.269
Fig. 4g	1 Hz AE	6	169.511
Fig. 4g	1 Hz AE	7	211.078
Fig. 4g	1 Hz AE	8	140.214
Fig. 4g	1 Hz AE	9	1179.76
Fig. 4g	1 Hz AE	10	1343.61
Fig. 4g	1 Hz AE	11	733.544			figure_panel	comparison	t_statistic	p_value	n_1hz	n_dc
Fig. 4g	1 Hz AE	12	829.338			Fig. 4g	1 Hz AE vs DC AE	4.38347	8.56068e-05	22	19
Fig. 4g	1 Hz AE	13	474.756
Fig. 4g	1 Hz AE	14	479.533
Fig. 4g	1 Hz AE	15	630.757
Fig. 4g	1 Hz AE	16	686.211
Fig. 4g	1 Hz AE	17	270.708
Fig. 4g	1 Hz AE	18	200.19			figure_panel	measure	condition	n	mean	sd_numpy_ddof0	sd_sample_ddof1	sem_sample	min	max
Fig. 4g	1 Hz AE	19	89.7154			Fig. 4g	brain_fft_amplitude_plotted_units	1 Hz AE	22	491.201	351.208	359.473	76.6399	68.4577	1343.61
Fig. 4g	1 Hz AE	20	68.4577			Fig. 4g	brain_fft_amplitude_plotted_units	DC AE	19	108.214	130.094	133.659	30.6635	9.80843	572.922
Fig. 4g	1 Hz AE	21	143.855
Fig. 4g	1 Hz AE	22	301.733
Fig. 4g	DC AE	1	39.2366
Fig. 4g	DC AE	2	35.0454
Fig. 4g	DC AE	3	18.0017
Fig. 4g	DC AE	4	23.5826
Fig. 4g	DC AE	5	70.9647
Fig. 4g	DC AE	6	10.4204
Fig. 4g	DC AE	7	33.2866
Fig. 4g	DC AE	8	37.4098
Fig. 4g	DC AE	9	59.0412
Fig. 4g	DC AE	10	86.0404
Fig. 4g	DC AE	11	9.80843
Fig. 4g	DC AE	12	162.636
Fig. 4g	DC AE	13	572.922
Fig. 4g	DC AE	14	249.296
Fig. 4g	DC AE	15	202.119
Fig. 4g	DC AE	16	134.201
Fig. 4g	DC AE	17	199.237
Fig. 4g	DC AE	18	53.5619
Fig. 4g	DC AE	19	59.2637

[truncated: 26 more sheets: Fig4i, Fig5b, Fig5c, Fig5e, Fig5f, Fig5g, Fig6d, Fig6e, Fig6f, Fig6g, Fig7c, Fig7d, Fig7e, Fig7f, S1d, S1e, S1g, S1h, S1i, S2b …]
